# Supplementary material for: Promotion of physical activity-related health competence using digital workplace-based health promotion: a pilot study for office workers
Source: Front Public Health. 2025 Jan 30;13:1437172. doi: 10.3389/fpubh.2025.1437172 (PMC11821944; doi:10.3389/fpubh.2025.1437172)
Supplement: Supplementary file 3 [file Table_3.XLSX]

## Sheet: T0
Correlations primary and secondary outcome parameters at T0
		METs Leisure Time/Transportation	METs Sports & Exercise	Total METs BSA-F	Minutes per week Leisure Time/Transportation	Minutes per week Sports & Exercise	Total Minutes per week BSA-F	Overall PAHCO score	Movement Competence	Control Competence	Self-regulation Competence	SF-12 Physical	SF-12 Mental	Days working from home in the last 4 weeks	Number of Videos
METs Leisure Time/Transportation	Pearson correlation coefficient
	N	48
METs Sports & Exercise	Pearson correlation coefficient	0.0635708	--
	Sig. (2-tailed)	0.667736
	N	48	48
Total METs BSA-F	Pearson correlation coefficient	,910**	,472**	--
	Sig. (2-tailed)	3.29736e-19	0.000715155
	N	48	48	48
Minutes per week Leisure Time/Transportation	Pearson correlation coefficient	,986**	0.072485	,901**	--
	Sig. (2-tailed)	1.60981e-37	0.624418	2.42839e-18
	N	48	48	48	48
Minutes per week Sports & Exercise	Pearson correlation coefficient	0.0101811	,971**	,412**	0.0145436	--
	Sig. (2-tailed)	0.945245	2.54319e-30	0.00357447	0.921845
	N	48	48	48	48	48
Total Minutes per week BSA-F	Pearson correlation coefficient	,970**	0.243038	,958**	,984**	0.191246	--
	Sig. (2-tailed)	7.71159e-30	0.0960147	1.43693e-26	2.99241e-36	0.192875
	N	48	48	48	48	48	48
Overall PAHCO score	Pearson correlation coefficient	0.078512	,346*	0.213275	0.057849	,390**	0.125748	--
	Sig. (2-tailed)	0.595815	0.0158754	0.145539	0.696128	0.00618614	0.394418
	N	48	48	48	48	48	48	48
Movement Competence	Pearson correlation coefficient	0.163099	,314*	0.274502	0.145163	,327*	0.200323	,861**	--
	Sig. (2-tailed)	0.26802	0.029828	0.0590097	0.3249	0.023409	0.172197	4.37665e-15
	N	48	48	48	48	48	48	48	48
Control Competence	Pearson correlation coefficient	0.0609674	0.271403	0.166622	0.0387561	,326*	0.0958208	,919**	,696**	--
	Sig. (2-tailed)	0.680601	0.0620461	0.257678	0.793684	0.0235304	0.517075	2.94141e-20	4.00439e-08
	N	48	48	48	48	48	48	48	48	48
Self-regulation Competence	Pearson correlation coefficient	-0.00346745	,347*	0.14109	-0.0175803	,388**	0.0514848	,878**	,638**	,706**	--
	Sig. (2-tailed)	0.981339	0.0156807	0.338804	0.905594	0.00636587	0.728197	2.51589e-16	1.06738e-06	2.14115e-08
	N	48	48	48	48	48	48	48	48	48	48
SF-12 Physical	Pearson correlation coefficient	0.0854775	-0.181303	0.000207028	0.0907788	-0.204015	0.0530082	-0.0454138	-0.0179197	-0.0363318	-0.0654965	--
	Sig. (2-tailed)	0.563498	0.217484	0.998886	0.539463	0.164263	0.720476	0.759224	0.90378	0.806333	0.658281
	N	48	48	48	48	48	48	48	48	48	48	48
SF-12 Mental	Pearson correlation coefficient	0.176974	0.0109145	0.160907	0.1943	-0.00232257	0.190323	-0.136414	-0.0874586	-0.18567	-0.0737422	-,619**	--
	Sig. (2-tailed)	0.228854	0.941307	0.274591	0.18573	0.9875	0.195073	0.355214	0.554458	0.206421	0.618404	2.77642e-06
	N	48	48	48	48	48	48	48	48	48	48	48	48
Days working from home in the last 4 weeks	Pearson correlation coefficient	0.0530244	0.197035	0.128733	0.076988	0.223349	0.114956	0.0609262	0.202614	-0.0628457	0.0641396	-0.0194181	0.0937747	--
	Sig. (2-tailed)	0.729393	0.194522	0.399352	0.6152	0.140264	0.452083	0.690944	0.181934	0.681715	0.675519	0.899252	0.540068
	N	45	45	45	45	45	45	45	45	45	45	45	45	45
Number of Videos	Pearson correlation coefficient	-0.00133668	0.0560068	0.0216099	-0.0223373	0.0956775	-0.00641522	0.143914	-0.0388627	0.263686	0.124903	-0.300515	0.195301	0.0694684	--
	Sig. (2-tailed)	0.994014	0.753062	0.903448	0.900214	0.590397	0.971276	0.416787	0.827263	0.131851	0.481541	0.0841823	0.26834	0.705583
	N	34	34	34	34	34	34	34	34	34	34	34	34	32	34
* p < .05
** p < .001

## Sheet: T1
Correlations primary and secondary outcome parameters at T1 and evaluation at T1
		METs Leisure Time/Transportation	METs Sports & Exercise	Total METs BSA-F	Minutes per week Leisure Time/Transportation	Minutes per week Sports & Exercise	Total Minutes per week BSA-F	Overall PAHCO score	Movement Competence	Control Competence	Self-regulation Competence	SF-12 Physical	SF-12 Mental	Days working from home in the last 4 weeks	Number of Videos	Table 4: Anatomy	Table 4: Exercises	Table 4: Health knowledge to go	Table 4: PA diary	Table 4: Prompts	Table 4: Homepage	Table 5: Exercises	Table 5: Health knowledge to go	Table 5: PA diary	Table 5: Prompts	Table 5: Homepage
METs Leisure Time/Transportation	Pearson correlation coefficient	--
	N	48
METs Sports & Exercise	Pearson correlation coefficient	-0.186915	--
	Sig. (2-tailed)	0.20334
	N	48	48
Total METs BSA-F	Pearson correlation coefficient	,879**	,305*	--
	Sig. (2-tailed)	2.27738e-16	0.0350824
	N	48	48	48
Minutes per week Leisure Time/Transportation	Pearson correlation coefficient	,989**	-0.185236	,868**	--
	Sig. (2-tailed)	1.49021e-39	0.207502	1.28912e-15
	N	48	48	48	48
Minutes per week Sports & Exercise	Pearson correlation coefficient	0.0302331	,859**	,447**	0.0406923	--
	Sig. (2-tailed)	0.838364	5.61964e-15	0.001449	0.783618
	N	48	48	48	48	48
Total Minutes per week BSA-F	Pearson correlation coefficient	,960**	0.0180496	,940**	,973**	0.268136	--
	Sig. (2-tailed)	4.05031e-27	0.903085	4.66195e-23	4.04277e-31	0.0653818
	N	48	48	48	48	48	48
Overall PAHCO score	Pearson correlation coefficient	0.050548	,470**	0.277334	0.0443533	,457**	0.14727	--
	Sig. (2-tailed)	0.732958	0.000757178	0.0563395	0.764684	0.00110762	0.317853
	N	48	48	48	48	48	48	48
Movement Competence	Pearson correlation coefficient	0.0300156	,384**	0.215592	0.0277506	,381**	0.113958	,884**	--
	Sig. (2-tailed)	0.839511	0.00711123	0.141113	0.851481	0.00755547	0.440572	7.73432e-17
	N	48	48	48	48	48	48	48	48
Control Competence	Pearson correlation coefficient	0.101671	,369**	0.277798	0.0917161	,361*	0.171173	,937**	,735**	--
	Sig. (2-tailed)	0.491696	0.00992164	0.0559114	0.535266	0.0115907	0.244719	1.10557e-22	2.64297e-09
	N	48	48	48	48	48	48	48	48	48
Self-regulation Competence	Pearson correlation coefficient	-0.00439487	,545**	0.260926	-0.00834138	,518**	0.110566	,908**	,690**	,801**	--
	Sig. (2-tailed)	0.976349	6.08157e-05	0.0732502	0.955128	0.000161728	0.454381	5.91079e-19	5.68459e-08	8.08562e-12
	N	48	48	48	48	48	48	48	48	48	48
SF-12 Physical	Pearson correlation coefficient	-0.0867166	-0.0706819	-0.118429	-0.084788	-0.0398744	-0.0908782	0.139562	0.219067	0.145451	0.00996298	--
	Sig. (2-tailed)	0.557836	0.633086	0.422726	0.56666	0.787866	0.539018	0.344113	0.134661	0.323932	0.946416
	N	48	48	48	48	48	48	48	48	48	48	48
SF-12 Mental	Pearson correlation coefficient	0.211448	-0.159132	0.127631	0.221416	-0.149473	0.17927	-,310*	-,377**	-,301*	-0.161123	-,599**	--
	Sig. (2-tailed)	0.149102	0.279992	0.387321	0.130427	0.310585	0.222773	0.0322425	0.00818669	0.0378583	0.273939	7.00841e-06
	N	48	48	48	48	48	48	48	48	48	48	48	48
Days working from home in the last 4 weeks	Pearson correlation coefficient	-0.165506	0.0217925	-0.150778	-0.1262	0.0706424	-0.110191	-0.175031	-0.0324528	-0.236634	-0.190314	0.206423	0.211955	--
	Sig. (2-tailed)	0.301073	0.892421	0.346712	0.431731	0.66074	0.492813	0.273709	0.840366	0.136333	0.23332	0.195363	0.183394
	N	41	41	41	41	41	41	41	41	41	41	41	41	41
Number of Videos	Pearson correlation coefficient	0.142083	0.0404251	0.158185	0.105939	0.132511	0.14192	0.243501	0.119571	0.315289	0.23155	0.243816	-0.0526103	0.0479002	--
	Sig. (2-tailed)	0.422801	0.82043	0.371583	0.550974	0.455024	0.42334	0.16522	0.500592	0.0693226	0.187623	0.164657	0.767613	0.805105
	N	34	34	34	34	34	34	34	34	34	34	34	34	29	34
Table 4: Anatomy	Pearson correlation coefficient	-0.0182235	-0.117128	-0.0796878	-0.0178704	-0.0811385	-0.0378558	0.175636	0.0508449	,304*	0.0918227	-0.175543	0.00310571	-0.216064	0.262148	--
	Sig. (2-tailed)	0.905421	0.443526	0.602821	0.907245	0.596215	0.804996	0.24848	0.74012	0.0423585	0.548572	0.248735	0.983846	0.186473	0.154257
	N	45	45	45	45	45	45	45	45	45	45	45	45	39	31	45
Table 4: Exercises	Pearson correlation coefficient	0.103614	-0.192351	0.00731752	0.0932342	-0.177469	0.0498291	0.0211979	-0.039394	0.123355	-0.0459079	-0.141058	0.0875554	0.155043	,516**	,349*	--
	Sig. (2-tailed)	0.488257	0.195211	0.961066	0.533068	0.232709	0.739422	0.887532	0.792627	0.408766	0.759289	0.344278	0.558405	0.333081	0.0021159	0.0188327
	N	47	47	47	47	47	47	47	47	47	47	47	47	41	33	45	47
Table 4: Health knowledge to go	Pearson correlation coefficient	-0.0852381	-,332*	-0.22762	-0.117648	-,378*	-0.189348	0.0300589	-9.20523e-05	0.103674	-0.0389477	0.00670194	-0.12541	0.0923261	0.106079	,583**	,396*	--
	Sig. (2-tailed)	0.601008	0.0363852	0.157784	0.469684	0.0161994	0.241925	0.853917	0.99955	0.524372	0.811411	0.967261	0.440669	0.592268	0.591098	0.000122912	0.0113294
	N	40	40	40	40	40	40	40	40	40	40	40	40	36	28	38	40	40
Table 4: PA diary	Pearson correlation coefficient	0.222891	-0.0282785	0.203844	0.224149	0.130583	0.245336	0.14907	0.141664	0.195726	0.0470608	0.0736425	-0.047467	0.222922	0.177904	-0.0170967	0.126473	0.137205	--
	Sig. (2-tailed)	0.141099	0.853702	0.17924	0.138812	0.392552	0.104293	0.328407	0.353273	0.197562	0.758859	0.630686	0.75684	0.172539	0.32999	0.913349	0.407746	0.411402
	N	45	45	45	45	45	45	45	45	45	45	45	45	39	32	43	45	38	45
Table 4: Prompts	Pearson correlation coefficient	0.157768	-0.00921762	0.1486	0.164859	0.0787402	0.17702	0.121749	0.0756366	0.184735	0.0595007	-0.132664	0.00127533	0.0483135	0.127352	0.297359	,315*	0.263367	,563**	--
	Sig. (2-tailed)	0.295024	0.95152	0.324327	0.273574	0.602956	0.23924	0.420229	0.617363	0.219049	0.694471	0.379452	0.993289	0.770232	0.480027	0.0528052	0.0351449	0.110127	6.87611e-05
	N	46	46	46	46	46	46	46	46	46	46	46	46	39	33	43	45	38	44	46
Table 4: Homepage	Pearson correlation coefficient	0.370573	-0.240776	0.258411	0.331403	-0.111271	0.316096	-0.113274	-,433*	0.00849934	0.158988	-0.370212	,454*	-0.0111358	0.0866661	-0.0109947	0.0248976	0.116575	,616**	0.348756	--
	Sig. (2-tailed)	0.0895565	0.280412	0.245578	0.131905	0.622027	0.151821	0.61573	0.0441745	0.970055	0.479748	0.0898936	0.0337586	0.96179	0.758756	0.962274	0.912425	0.634596	0.00225574	0.111669
	N	22	22	22	22	22	22	22	22	22	22	22	22	21	15	21	22	19	22	22	22
Table 5: Exercises	Pearson correlation coefficient	-0.19415	0.0117117	-0.184174	-0.191676	-0.0231881	-0.190811	-0.129723	-0.0977941	-0.165509	-0.0722354	,338*	-0.106309	-0.12404	-0.285989	-,393**	-,553**	-,370*	-0.288368	-0.236256	-0.0121919	--
	Sig. (2-tailed)	0.190985	0.937723	0.215246	0.196814	0.87705	0.198879	0.38481	0.513138	0.266219	0.629439	0.0200218	0.476955	0.439715	0.10665	0.00757276	5.48854e-05	0.0187149	0.0547287	0.118178	0.957055
	N	47	47	47	47	47	47	47	47	47	47	47	47	41	33	45	47	40	45	45	22	47
Table 5: Health knowledge to go	Pearson correlation coefficient	0.0639278	0.180133	0.146509	0.0868655	0.184604	0.123032	0.0533969	0.134964	-0.0266706	0.0510313	-0.0168337	-0.0221782	-0.266743	-0.211394	-0.149446	-,361*	-,468**	-0.290012	-0.239426	-0.32818	,392**	--
	Sig. (2-tailed)	0.66945	0.225658	0.325761	0.561521	0.214159	0.410002	0.72149	0.365732	0.858761	0.733364	0.910581	0.882366	0.0918213	0.237625	0.332932	0.0136025	0.00232402	0.0561836	0.11318	0.135934	0.00700978
	N	47	47	47	47	47	47	47	47	47	47	47	47	41	33	44	46	40	44	45	22	46	47
Table 5: PA diary	Pearson correlation coefficient	-0.124486	0.0728571	-0.088908	-0.117849	0.00504114	-0.11346	-0.0259511	0.0386323	-0.095194	-0.000402895	0.0609617	-0.0179494	-0.196715	-0.165854	-0.154199	-0.284334	-0.309739	-,749**	-,438**	-,549**	,516**	,358*	--
	Sig. (2-tailed)	0.420755	0.638361	0.566029	0.446131	0.974092	0.463368	0.867203	0.803382	0.538776	0.997929	0.694247	0.907934	0.230029	0.372562	0.329552	0.0614036	0.0584363	7.61303e-09	0.00330735	0.00807738	0.000333127	0.0168969
	N	44	44	44	44	44	44	44	44	44	44	44	44	39	31	42	44	38	43	43	22	44	44	44
Table 5: Prompts	Pearson correlation coefficient	-,370**	-0.010052	-,363*	-,354*	-0.0909179	-,362*	-0.00671122	0.0171686	-0.0364681	0.00638028	0.136096	-0.133934	-0.184343	-0.151814	-0.00519482	-,291*	-0.135509	-,565**	-,768**	-0.390142	,348*	,290*	,454**	--
	Sig. (2-tailed)	0.00967877	0.945938	0.01112	0.0136276	0.53884	0.0114778	0.963891	0.907795	0.80562	0.96567	0.356347	0.364112	0.248587	0.391395	0.972983	0.0469639	0.404444	5.29171e-05	4.8708e-10	0.0726503	0.0166549	0.0481366	0.00196609
	N	48	48	48	48	48	48	48	48	48	48	48	48	41	34	45	47	40	45	46	22	47	47	44	48
Table 5: Homepage	Pearson correlation coefficient	-,344*	-0.0208379	-,353*	-,341*	-0.180352	-,368*	0.163371	0.196641	0.133464	0.106107	0.0134412	-0.287611	-0.25641	-0.0983358	0.0586378	-0.101629	0.0683939	-,620**	-,523**	-,855**	0.132902	0.100778	,487**	,654**	--
	Sig. (2-tailed)	0.0320852	0.899801	0.0276758	0.0337648	0.271903	0.0212635	0.320343	0.230207	0.417943	0.520292	0.935273	0.0758291	0.137058	0.625567	0.730294	0.538146	0.70073	4.28091e-05	0.000887076	4.10277e-07	0.419921	0.54157	0.00194328	6.34625e-06
	N	39	39	39	39	39	39	39	39	39	39	39	39	35	27	37	39	34	37	37	22	39	39	38	39	39
* p < .05
** p < .001

## Sheet: T2
Correlations primary and secondary outcome parameters at T2
		METs Leisure Time/Transportation	METs Sports & Exercise	Total METs BSA-F	Minutes per week Leisure Time/Transportation	Minutes per week Sports & Exercise	Total Minutes per week BSA-F	Overall PAHCO score	Movement Competence	Control Competence	Self-regulation Competence	SF-12 Physical	SF-12 Mental	Days working from home in the last 4 weeks	Number of Videos
METs Leisure Time/Transportation	Pearson correlation coefficient	--
	N	48
METs Sports & Exercise	Pearson correlation coefficient	-0.0518881	--
	Sig. (2-tailed)	0.72615
	N	48	48
Total METs BSA-F	Pearson correlation coefficient	,911**	,364*	--
	Sig. (2-tailed)	2.47194e-19	0.0109371
	N	48	48	48
Minutes per week Leisure Time/Transportation	Pearson correlation coefficient	,990**	-0.0425444	,906**	--
	Sig. (2-tailed)	8.35508e-41	0.774023	9.15422e-19
	N	48	48	48	48
Minutes per week Sports & Exercise	Pearson correlation coefficient	0.0400676	,901**	,409**	0.0428095	--
	Sig. (2-tailed)	0.786862	2.89322e-18	0.00390181	0.772652
	N	48	48	48	48	48
Total Minutes per week BSA-F	Pearson correlation coefficient	,977**	0.102281	,953**	,987**	0.201838	--
	Sig. (2-tailed)	1.69795e-32	0.489087	1.49416e-25	2.68365e-38	0.168907
	N	48	48	48	48	48	48
Overall PAHCO score	Pearson correlation coefficient	-0.0990684	,396**	0.0709259	-0.12675	,393**	-0.061476	--
	Sig. (2-tailed)	0.502906	0.00535377	0.63191	0.390631	0.00576679	0.67808
	N	48	48	48	48	48	48	48
Movement Competence	Pearson correlation coefficient	-0.201468	,378**	-0.0319857	-0.226924	,376**	-0.162401	,858**	--
	Sig. (2-tailed)	0.169708	0.00809926	0.82913	0.120891	0.00850913	0.270102	6.62177e-15
	N	48	48	48	48	48	48	48	48
Control Competence	Pearson correlation coefficient	-0.124582	,285*	0.00134622	-0.146565	0.282621	-0.0984974	,927**	,686**	--
	Sig. (2-tailed)	0.398853	0.0497088	0.992755	0.320199	0.0516157	0.505383	3.52106e-21	7.39801e-08
	N	48	48	48	48	48	48	48	48	48
Self-regulation Competence	Pearson correlation coefficient	0.0666745	,417**	0.234312	0.039114	,413**	0.104382	,891**	,642**	,757**	--
	Sig. (2-tailed)	0.652523	0.00317597	0.108941	0.79182	0.00352379	0.480158	2.13835e-17	8.88362e-07	4.73497e-10
	N	48	48	48	48	48	48	48	48	48	48
SF-12 Physical	Pearson correlation coefficient	-0.092256	-0.0874403	-0.122112	-0.109759	-0.161839	-0.133472	0.199753	0.169002	0.242583	0.108864	--
	Sig. (2-tailed)	0.532856	0.554541	0.408341	0.457703	0.271783	0.365783	0.173447	0.250846	0.0966571	0.4614
	N	48	48	48	48	48	48	48	48	48	48	48
SF-12 Mental	Pearson correlation coefficient	0.054031	-0.0574112	0.0267018	0.0834708	-0.0319327	0.0767227	-,377**	-,332*	-,407**	-0.255054	-,596**	--
	Sig. (2-tailed)	0.715308	0.698318	0.857034	0.572724	0.829409	0.604246	0.00829683	0.0209569	0.00410954	0.0801956	7.77414e-06
	N	48	48	48	48	48	48	48	48	48	48	48	48
Days working from home in the last 4 weeks	Pearson correlation coefficient	-0.0373656	0.243931	0.126374	0.0122167	0.195417	0.0698185	-0.13141	0.025411	-0.285916	-0.0559517	-0.0947292	,402*	--
	Sig. (2-tailed)	0.82133	0.134525	0.443314	0.941159	0.233178	0.672772	0.425205	0.877962	0.0776485	0.735126	0.566219	0.0111874
	N	39	39	39	39	39	39	39	39	39	39	39	39	39
Number of Videos	Pearson correlation coefficient	-,350*	-0.209968	-,405*	-,382*	-0.145379	-,394*	0.121388	0.0554447	0.192471	0.0674218	0.0667453	0.275046	-0.140462	--
	Sig. (2-tailed)	0.0425277	0.233315	0.0175551	0.0258153	0.412009	0.0209913	0.494058	0.755464	0.275473	0.704792	0.707623	0.115412	0.503057
	N	34	34	34	34	34	34	34	34	34	34	34	34	25	34
* p < .05
** p < .001
